# Supplementary material for: Seasonal and Diurnal Ammonia Emissions from Swine-Finishing Barn with Ground Channel Ventilation
Source: Animals (Basel). 2025 Jun 26;15(13):1892. doi: 10.3390/ani15131892 (PMC12248801; doi:10.3390/ani15131892)
Supplement: Supplementary file 1 [file animals-15-01892-s001.zip]

Archive with 1 entries (1 files):
- animals-3657110-supplementary.pdf
